# Supplementary material for: Exosomal circ_0050688 Shapes a Chemoresistant Microenvironment by Driving Spatial Resistance Spreading in Glioblastoma via the MDM2 Pathway
Source: Biomolecules. 2026 Jun 18;16(6):906. doi: 10.3390/biom16060906 (PMC13296696; doi:10.3390/biom16060906)
Supplement: Supplementary file 1 [file biomolecules-16-00906-s001.zip]

Archive with 4 entries (4 files):
- Figure S1.jpg
- File S1.pdf
- Supplementary_Material-TableS1.pdf
- Supplementary_Material-TableS2.pdf
